# Supplementary material for: Synthesis and Antioxidant Properties of HeteroBisNitrones Derived from Benzene Dicarbaldehydes
Source: Antioxidants (Basel). 2022 Aug 15;11(8):1575. doi: 10.3390/antiox11081575 (PMC9404792; doi:10.3390/antiox11081575)
Supplement: Supplementary file 1 [file antioxidants-11-01575-s001.zip]

Archive with 1 entries (1 files):
- antioxidants-1846468-supplementary.pdf
